# Supplementary material for: Mitochondrial damage and impaired mitophagy contribute to disease progression in SCA6
Source: Acta Neuropathol. 2024 Jan 29;147(1):26. doi: 10.1007/s00401-023-02680-z (PMC10824820; doi:10.1007/s00401-023-02680-z)
Supplement: Supplementary file 1 — Supplementary file1 (xlsx 70 KB) [file 401_2023_2680_MOESM1_ESM.xlsx]

## Sheet: Supplementary Table 1
Supplementary Table 1, Related to Figure 1 and 2
Differentially expressed genes in SCA6 mice compared to WT controls
Gene name	DESeq2 base mean	Log2 fold change	Adjusted P value
Scoc	1935.68	-0.852546	6.3e-45
Gpr26	185.171	0.993334	2.79e-10
Mri1	204.823	-0.8704	6.48e-10
Epb41l4b	1544.4	0.323418	1.88e-07
Abcc12	160.906	-0.8065	4.19e-07
Rnf150	675.564	-0.439515	1e-06
Jph4	3330.76	0.289914	1.62e-06
Ablim1	6768.65	0.269235	1.65e-06
Gm28437	17715.4	-0.382358	1.72e-06
Gm28661	12801.2	-0.394498	1.72e-06
mt-Rnr1	47368.2	-0.401616	1.72e-06
D630045J12Rik	707.334	0.449674	4.26e-06
Selenof	3969.44	-0.314566	7.77e-06
Gm29216	10302.9	-0.428287	2.99e-05
Gnao1	12948.4	0.208812	3.63e-05
Ndufb8	1237.9	-0.349047	3.63e-05
Fto	3285.14	-0.227002	6.9e-05
S100a1	821.723	-0.358211	8.59e-05
Cdh1	280.338	-0.513249	8.74e-05
Spock3	2949.63	-0.26528	8.74e-05
Cacna1c	1145.43	0.432292	9.97e-05
Syt1	9441.61	0.21458	0.000130879
Gm19935	139.107	-0.950363	0.000132188
Kcnk9	2007.04	0.484138	0.000132188
Metrn	3840.4	-0.353446	0.000171704
Sez6	1770.82	0.248556	0.000205494
Heatr3	701.231	0.325292	0.000219935
Gm28439	7524.72	-0.390067	0.000230776
Fgf1	3155.45	-0.204618	0.000261866
Aloxe3	213.007	0.514032	0.000264383
Ebf1	1444.42	0.239167	0.000277101
Alpk2	355.917	0.625243	0.000285102
Diras2	12327	0.289274	0.000285102
Myt1	1149.35	0.301393	0.000341012
Cntn2	6655.26	0.234778	0.000349259
Kif26b	1517.58	0.400991	0.000349259
Prkcd	1847.55	-0.253742	0.000349259
Th	330.515	0.856639	0.000349259
Atp2b4	957.159	0.373966	0.000353141
Ndst3	2099.74	0.246263	0.000403809
Fat2	10041.2	0.373975	0.000411449
Gadd45gip1	568.397	-0.321915	0.000411449
Lypd6	844.612	-0.351481	0.000411449
Gm28438	2160.51	-0.407374	0.000466709
S100b	12010.4	-0.367457	0.000510459
Nkd1	355.138	-0.413435	0.000513996
Trp53inp2	3825.45	-0.197765	0.000613641
Islr	249.554	-0.674691	0.000639966
Tacc2	1770.45	0.188881	0.000798973
Aldh1a1	5690.05	-0.231269	0.000812255
Socs7	3234.89	0.234119	0.000964419
Tpm4	847.909	-0.258477	0.000964419
Sgsm1	1748.92	0.238304	0.000988739
Cadm3	16855.9	0.2137	0.00102052
Selenop	4830.82	-0.258485	0.00102882
Hook2	194.513	-0.460191	0.00104286
Cacna1e	3160.84	0.432883	0.00104491
Ajm1	4166.2	0.208551	0.00132541
Reln	6187.08	0.311387	0.00148781
Ccdc120	544.956	0.296969	0.00154249
Chmp5	1674.97	-0.235453	0.00168565
Dbi	3941.54	-0.318139	0.00185091
Epb41	5926.22	0.312984	0.00185091
Kcnb1	844.011	0.274843	0.00185091
Rere	3342.16	0.219518	0.00202843
Crhr1	1037.89	0.277682	0.00221478
Fam114a1	112.514	-0.572725	0.00243626
Gm37206	209.781	0.509975	0.00244713
Slc7a8	1048.74	0.261113	0.00260864
Adamts18	310.833	0.465207	0.00270855
Mast1	2364.78	0.224548	0.00270855
Slc47a1	104.611	-0.774775	0.00270855
Cabp7	1974.48	-0.374478	0.00279817
Mtcl1	5167.6	0.273082	0.00279817
Crtc1	2923.82	0.203667	0.00286701
Sestd1	2893.11	0.220287	0.00286701
D430041D05Rik	3351.1	0.324479	0.00294143
Lpcat2	145.025	-0.579747	0.00297358
Ppfia4	4081.27	0.279903	0.00297358
Atp5l	2660.72	-0.249815	0.00315634
Cpne2	563.065	-0.360997	0.00315634
Ablim3	1803.47	0.202614	0.00320666
Dhps	413.562	-0.317794	0.00320666
mt-Cytb	163594	-0.299518	0.00320666
Aktip	2189.34	-0.178319	0.00323513
Grk5	982.411	0.257841	0.00323513
Synpr	1352.74	0.265016	0.00323513
mt-Co1	361924	-0.269226	0.00324987
Efemp1	423.631	-0.309731	0.00339226
Gm10095	297.633	-0.356631	0.00339226
Plin3	542.765	-0.28991	0.00339226
Chn2	14025.9	0.161334	0.00355313
Gabra2	807.263	-0.277822	0.00355313
Smg1	8724.22	0.358574	0.00355313
Itpr3	585.454	0.334275	0.0036493
Cacnb2	1119.35	0.244183	0.00411561
Ccdc34	413.816	-0.321762	0.00411561
Sema4f	1109.67	0.228782	0.00424968
Vti1b	1687.79	-0.206927	0.00455197
Kcnc1	11378.3	0.243605	0.00458175
Mgst1	341.649	-0.347354	0.00458175
Grm2	340.684	0.398924	0.00459999
Zic1	17216.2	0.119677	0.00480743
Chgb	10532	0.153031	0.00484165
mt-Nd4	67438.7	-0.290778	0.00488923
Lgr5	308.094	0.365437	0.00499602
Epha3	261.035	0.33399	0.00524231
Brd4	1578.26	0.185625	0.0052594
Svep1	922.812	0.475203	0.00526314
Pclo	5541.34	0.372985	0.00529091
Pdcd10	831.168	-0.22833	0.00558153
Pla2g16	1338.13	-0.206353	0.00587966
Rfk	1422.32	-0.200483	0.00598294
Setbp1	1073.02	0.404272	0.00600375
Vegfb	1088.28	-0.201761	0.00600375
Camk2b	12110.2	0.159308	0.00612009
Cntn6	1455.35	0.197296	0.00625075
Crmp1	3594.7	0.17001	0.00625075
Gm10925	17860.8	-0.342039	0.00625075
Prss23	130.252	-0.474957	0.00627292
Uqcc2	806.528	-0.316809	0.00627463
mt-Nd1	117062	-0.310627	0.00658641
Cyld	2292.59	-0.282039	0.00678884
Tmem201	2489.22	0.229483	0.00689301
Cnnm1	3117.15	0.193396	0.00699503
mt-Rnr2	119055	-0.321057	0.00699503
Wscd2	3461.81	0.220986	0.00699503
Cox7c	2315.85	-0.262073	0.0070348
Celf2	3482.04	0.214781	0.00711165
Chd7	4134.39	0.276043	0.00711165
Nupr1	120.76	-0.50927	0.00711165
Fth1	26571.9	-0.363941	0.00745988
Neurl1a	2119.94	0.195825	0.00745988
Atf5	772.642	-0.40983	0.00747339
Vwf	364.625	-0.635345	0.00756703
Zmynd8	2218.59	0.210472	0.00756764
Slc6a13	219.482	-0.380398	0.00756902
Gng13	2387.01	-0.312687	0.00759391
Ptn	3824.13	-0.227618	0.0076588
Glrx3	1324.86	-0.220955	0.00793532
Cux1	2367.59	0.155763	0.00801545
Erbb4	625.644	0.333775	0.00802345
Tmem132c	533.154	0.306189	0.00802345
Gpatch8	1736.04	0.259202	0.00832621
Git2	1645.68	0.204172	0.0083292
Hspe1	991.347	-0.22714	0.00882157
Pde1c	1810.81	0.338811	0.00888515
Auts2	1407.47	0.217074	0.00898805
Ctxn3	1023.67	-0.285378	0.00898805
Zfp398	853.64	0.202177	0.00902041
Timm8b	994.072	-0.286893	0.00929102
Kank2	2691.76	0.235954	0.00938924
Grik2	1918.22	0.247677	0.00950871
Grin2a	1594.38	0.292325	0.00957599
Gm6204	169.372	-0.498367	0.00968503
Atp5md	2372	-0.284922	0.00981454
Chd8	2984.17	0.181209	0.00981454
Cntnap4	1083.19	0.346345	0.00981454
Fnip2	767.83	0.282476	0.01023
Plekhb1	9309.56	-0.313731	0.01023
Rbm33	2313.08	0.270753	0.01023
Arhgap26	4211.12	0.158098	0.0102524
Apod	5643.5	-0.312297	0.0103639
Psma2	2020.65	-0.209904	0.0103639
Sez6l	3080.81	0.227879	0.0103639
Coro2b	5350.44	0.189083	0.010606
Prdx1	3007.16	-0.212541	0.010606
Nhsl2	1065.11	0.318257	0.0108452
Pkn1	924.774	-0.223069	0.0108452
Gm10033	479.759	-0.45843	0.0108517
Plekha1	2147.73	0.158236	0.0111338
Anxa2	230.762	-0.368269	0.011288
Chka	1990.16	0.258468	0.011288
Cry2	2199.19	0.19797	0.011288
Rps14	4649.34	-0.281429	0.011288
Serf1	128.968	-0.449256	0.011288
Trim62	2811.72	0.184513	0.0115557
Fxyd6	1853.11	0.248145	0.0116912
Gm13340	1116.78	-0.44367	0.0117247
Tor4a	141.382	-0.556492	0.0124258
Trmt1	801.929	-0.267142	0.0124258
Gpm6b	33636.6	-0.227242	0.0125799
Tpt1	6923.13	-0.234871	0.0127876
Dand5	193.751	-0.392406	0.0131223
Parm1	1058.74	-0.247116	0.0132996
Ak3	1964.5	-0.178776	0.0134106
Rps3	5138.91	-0.235132	0.0134106
Rpl39	1267.33	-0.287939	0.0137221
Pcp4l1	1604.1	-0.367447	0.0137971
Mrpl13	587.787	-0.227493	0.0138312
Rpl22l1	1310.64	-0.301786	0.014065
Ptpre	934.58	0.247317	0.0140651
Trim59	541.056	-0.268067	0.0140651
Pllp	975.573	-0.359839	0.0141565
Zfp704	1759.8	0.260272	0.0141565
Wdr83os	359.664	-0.397749	0.0141601
Acyp2	471.148	-0.27697	0.0145528
Adam22	5313.29	0.200467	0.014563
Aldh1a2	278.28	-0.590585	0.014563
Btbd1	2773.92	-0.22055	0.0148875
Gng11	489.429	-0.312889	0.0148899
Fam214a	1574.63	0.179212	0.0151617
Adgrl1	5482.03	0.20069	0.0151834
Cacna1a	5941.28	-0.337956	0.0151834
Trhde	852.873	0.254877	0.0155166
Evi2a	500.492	-0.302669	0.0157415
Cox4i1	7662.25	-0.268525	0.0159071
Krcc1	621.935	-0.296445	0.0159071
Prkcb	5671.33	0.170346	0.0159071
Rpl32	2239.29	-0.249617	0.0159071
Xpo6	1447.24	0.214834	0.0159071
Btaf1	1455.6	0.311983	0.0159334
Als2	4335.21	0.246974	0.0160557
Fam173a	1000.59	-0.260359	0.0163897
Cox7b	2683.26	-0.239968	0.016683
S100a10	361.127	-0.329606	0.016683
Sf3a2	801.816	0.205455	0.016683
Cacna1i	1817.82	0.307758	0.0168215
Cntnap2	1503.86	0.241024	0.0168215
mt-Nd2	94965.4	-0.253929	0.0168215
Slc6a20a	496.965	-0.395594	0.0168215
Rps25	2989.21	-0.24957	0.0172854
Castor2	2319.1	0.205771	0.0172916
Cops9	918.984	-0.288959	0.0172916
Dhrs4	282.119	-0.314368	0.0172916
Mef2d	3237.36	0.177314	0.0172916
Nav2	816.873	0.432488	0.0172916
Psat1	2504.92	-0.245576	0.0172916
Rflnb	822.654	-0.33543	0.0185494
Slc22a6	159.347	-0.440375	0.0187864
Patj	4861.69	0.188843	0.0187962
Borcs8	243.703	-0.37654	0.0189699
Gm10222	1485.4	-0.348775	0.0189699
Hist1h2be	146.315	-0.495484	0.0189699
Mctp1	1653.21	0.208037	0.0189699
Usb1	136.598	0.392701	0.0189699
Srgap2	3460.47	0.262211	0.0192189
Tceal9	1445.35	-0.192191	0.019283
Herc1	5345.03	0.271782	0.0196808
Ptpn22	607.616	0.429747	0.0198669
Pde9a	1105.37	0.234377	0.0198767
Sfpq	3774.37	0.256969	0.0198838
St8sia5	2961.43	0.199713	0.0200686
Neb	574.871	0.372486	0.0200747
S1pr5	546.721	-0.272215	0.0200747
Samd1	370.776	-0.315676	0.0200747
Rasl10b	2302.46	-0.173908	0.0205941
Nek7	1076.39	-0.209003	0.0207726
Ndrg3	11832.3	0.124071	0.0213257
Fam174a	951.44	-0.211704	0.0214129
Pts	459.883	-0.24541	0.0214129
Bud31	723.802	-0.208026	0.0214721
Ndufc1	734.437	-0.257415	0.0214721
Rps7	3341.86	-0.239993	0.0218055
Gjd2	264.408	-0.279367	0.0221558
Nsd3	1891.72	0.228107	0.0224547
Tmem242	946.939	-0.210479	0.0224547
Rasgrp1	1163.36	0.286487	0.0226835
Sema5a	926.545	0.296927	0.0226835
Pcid2	653.146	0.19377	0.022977
Dop1a	1950.88	0.23189	0.0230062
Gm43300	114.168	0.565152	0.0233433
Lpar1	1059.66	-0.24391	0.0233433
Numa1	3284.89	0.2285	0.0233433
Chchd2	3705.52	-0.209467	0.0234628
Uqcrq	1653.03	-0.285064	0.0234628
Zic2	5726.62	0.162085	0.0234628
Snx33	267.623	-0.296314	0.0234928
Uqcr11	1146.56	-0.242887	0.0234928
Gsn	1200.29	-0.253373	0.0235481
Tmem164	692.7	0.194638	0.0235677
Eif3h	2415.94	-0.179476	0.0237065
Hsp90aa1	19041.5	-0.161053	0.0237065
Gabpb2	1444.84	0.257991	0.0238432
Csnk1g1	677.071	0.230462	0.0238789
Foxred2	900.985	0.186315	0.0238789
Tbc1d8	703.631	0.213932	0.0239973
Htt	3512.25	0.296973	0.024147
Adcyap1r1	2727.15	0.254077	0.0242572
Cox6c	3639.11	-0.290974	0.0242572
Sept7	9181.05	-0.18114	0.0242572
Snx5	2110.74	-0.162398	0.0242572
Ndufs8	1162.75	-0.199132	0.024464
Camkk2	3554.27	0.163647	0.0244874
Sec61g	623.419	-0.316341	0.0244874
Nhlh2	311.385	0.296872	0.024644
Rap1a	1515.67	-0.159563	0.0247101
Slc8a1	2298.78	0.283713	0.0251192
Cblb	512.993	0.250104	0.0251251
Bsn	5175.72	0.362952	0.0251799
Dclk1	6853.88	0.149924	0.0251799
Nol4l	715.921	0.185148	0.0251799
Tmsb4x	5390.04	-0.244846	0.0251799
Gng5	330.566	-0.322017	0.0253517
Ndufv2	3221.43	-0.222499	0.0254325
Ubr4	4139.39	0.278697	0.0256808
Per2	492.779	0.487255	0.0263997
Uncx	531.432	0.210306	0.026645
Lgals1	279.085	-0.384557	0.0267016
Sipa1l2	950.041	0.231049	0.0267016
Dcn	717.056	-0.317218	0.0270229
Psg16	364.664	0.243262	0.027287
Dnmt3a	2153.98	0.243173	0.0272949
Naa20	1270.47	-0.194247	0.0272949
Sik3	2548.39	0.230298	0.0272949
Pcif1	1865.08	0.153857	0.0273704
Cavin1	523.449	-0.277463	0.0277108
Iws1	1307.64	0.21015	0.0278831
Acvr2b	104.761	0.484225	0.0281416
Astn1	1815.75	0.151202	0.0286421
Braf	2803.23	0.20448	0.0286421
Chil5	158.21	0.382039	0.0286421
Kcnn3	217.167	0.357208	0.0286421
Olfm1	6852.7	0.111605	0.0286421
Speg	2053.33	0.249097	0.0286421
Skor1	537.394	-0.219937	0.0286988
Rpl10a-ps1	199.926	-0.309543	0.0290672
Dr1	1013.9	-0.244377	0.02933
Eef2k	1250.22	0.20074	0.02933
Lrig2	999.955	0.196931	0.0296029
Ryr2	3238.5	0.312399	0.0297855
Edc4	1252.81	0.159862	0.0297891
Ep400	2029.3	0.257724	0.0301516
Gm15500	674.312	-0.292305	0.0301516
Mgp	269.893	-0.574722	0.0301516
Npm1	3567.51	-0.200049	0.0301516
Pon2	959.636	-0.25094	0.0302437
Acot13	784.019	-0.216784	0.0303756
1700109H08Rik	171.543	0.415044	0.0305094
Rps27a	3612.58	-0.237235	0.0306534
Syne1	18752.2	0.532761	0.0306534
Grm7	476.599	0.222794	0.0308686
Camk2n1	6604.05	-0.173386	0.0310208
Atp5e	1496.18	-0.277288	0.0310917
Kmt2a	3356.86	0.350275	0.0310917
Per3	1084.44	0.34015	0.0312713
Eps8	1778.62	0.161993	0.0312763
Gm21781	409.704	0.418746	0.0312763
Rps5	2287.01	-0.198204	0.0312763
Sf3b3	1978.31	0.143449	0.0313082
Ercc6	498.009	0.240261	0.0313513
Gjb2	202.7	-0.343157	0.0313513
Nfat5	2388.25	0.323096	0.0313513
Serac1	364.243	0.310548	0.0313513
Atp5j2	2194.95	-0.24687	0.0314312
Atp5k	1490.41	-0.284968	0.0315897
Zfhx2os	244.816	0.61176	0.0316038
Atp8a2	1234.58	0.261822	0.0317885
Arhgef7	4202.97	0.140802	0.0318668
Prr18	910.885	-0.285863	0.0318668
Rims1	3559.47	0.209859	0.0318668
Strada	611.55	0.264066	0.0318668
Cacna2d1	1214.88	0.242177	0.0318898
Tpt1-ps3	830.38	-0.285253	0.0321351
Scp2	2227.59	-0.168514	0.0322186
Laptm4a	5411.19	-0.144287	0.0323532
Tnc	237.717	-0.372281	0.0323532
Arl6	601.141	-0.217065	0.0326272
Cfdp1	1341.01	-0.164543	0.0326272
Gmeb1	425.863	0.218935	0.0326272
Klhl23	1554.84	0.159668	0.0326272
Pbdc1	276.698	-0.39315	0.0326272
Stc2	135.296	-0.449547	0.0326272
Cebpzos	366.77	-0.288353	0.0326576
Crebbp	1364.16	0.207595	0.0331002
Fbxo41	1140.28	0.213508	0.0331164
Nsd1	3532.05	0.225997	0.0331164
Ocrl	1344.44	0.196468	0.0331164
Klf7	1133.84	0.204527	0.0334182
Acyp1	483.391	-0.235586	0.033486
Ago3	1382.26	0.336462	0.033486
Cmpk1	1375.77	-0.161747	0.033486
Pax6	1889.73	0.17415	0.033486
Bcap29	978.429	-0.183805	0.0335332
Ubr5	4828.92	0.195183	0.0335332
Rictor	2848.9	0.222682	0.0336261
Cplane1	1268.06	0.25325	0.0339869
Dnmbp	345.76	0.244931	0.0339941
Fam107a	15439.5	-0.293842	0.0339941
Hpcal1	4831.7	0.192768	0.0339941
Sidt1	512.278	0.281884	0.0339941
Sptssa	468.166	-0.225561	0.0339941
Tef	6300	0.259025	0.0342349
Ost4	606.463	-0.1997	0.0343019
Ndufc2	2211	-0.174268	0.0343797
Csrp1	5355.31	-0.205871	0.0346237
Ndufb1-ps	815.759	-0.317923	0.03485
Aak1	9902.11	0.215108	0.0349747
Arap1	958.851	0.187863	0.0349747
Cryab	1350.49	-0.287903	0.0349747
Cyb5b	2797.05	-0.123913	0.0349747
Gas5	1213.03	-0.256847	0.0349747
Gatm	2984.44	-0.189662	0.0349747
Iqsec2	1932.13	0.223374	0.0349747
Mdfi	269.47	-0.35296	0.0349747
Mmp15	306.96	0.352057	0.0349747
Nrip1	1249.16	0.218749	0.0349747
Ramp1	755.275	-0.277467	0.0349747
Rps27	2485.23	-0.250599	0.0349747
Tmem63c	1287.64	0.190553	0.0349747
Tsc2	2022.19	0.156042	0.0349747
Uqcrb	1621.63	-0.244604	0.0349747
Zfp318	1097.24	0.153887	0.0349747
Mtus2	1969.02	0.223257	0.0356185
Cd300a	123.713	0.496016	0.0357771
Cry1	967.417	0.205622	0.0357771
Xpo4	909.183	0.201077	0.0363777
Gm9856	98.3073	0.425081	0.0366454
Ptprk	918.199	-0.263781	0.0366454
Alms1	990.183	0.311133	0.0367434
Atad2b	864.223	0.227074	0.0367434
Heatr6	483.981	0.253968	0.0367434
Peli2	978.979	0.186471	0.0367434
Ccdc124	1025.56	-0.189227	0.0367891
Gls	5998.05	0.16024	0.0367891
Gm10275	190.258	-0.394623	0.0367891
Gm39465	200.242	0.467889	0.0367891
Prxl2a	4347.92	-0.218705	0.0368099
Lpp	585.865	0.358203	0.0368304
Oaz1-ps	377.869	-0.228622	0.0370332
Mapk14	1752.15	0.131374	0.0372187
Osbpl6	2586.94	0.18887	0.0372187
Eef1e1	462.534	-0.258498	0.0372343
Kcnk13	160.759	-0.354806	0.0372343
Dcdc2a	167.651	-0.356229	0.037958
Rad54l2	835.005	0.235879	0.037958
Unc5d	312.129	0.319756	0.037958
Wdfy3	4943.65	0.318116	0.037958
BC005561	481.318	0.273119	0.0381621
Cers6	1166.33	0.217507	0.0381621
Atp5j	3008.86	-0.196096	0.0389965
Kcnq1ot1	869.045	0.402944	0.0389965
Rpl12	1793.72	-0.239752	0.0389965
Eftud2	1678.68	0.144885	0.0394326
Ralgapa2	683.084	0.227395	0.0394326
Aff1	1183.2	0.20907	0.039681
Clasp2	6656.29	0.148509	0.039681
Dynlt3	3026.68	-0.161505	0.039681
Golga7	2332.46	-0.144917	0.039681
Igfbp4	238.217	-0.279903	0.039681
Jarid2	1488.36	0.185534	0.039681
Nkx6-2	251.397	-0.349649	0.039681
Trp73	182.798	0.426533	0.039681
Rps20	1450.04	-0.183495	0.0398507
Eif2s2	2253.85	-0.178779	0.0399271
Kmt2c	3169.39	0.331923	0.0405243
Ogn	318.3	-0.414708	0.040718
Dnajb9	1216.41	-0.181459	0.0410251
Vps13c	2513.66	0.32619	0.0411737
Tanc2	836.518	0.263743	0.0413996
Asgr1	260.892	-0.312863	0.0419396
Etnppl	2937.94	0.151994	0.0419396
Gm13493	165.145	-0.329978	0.0419396
Ube2e1	1648.74	-0.158093	0.0419396
Runx1t1	385.362	0.315742	0.0424377
Cacna2d3	1069.05	-0.206162	0.0437415
Isyna1	364.454	-0.304146	0.0437415
mt-Nd5	99668	-0.224576	0.0437415
Rassf3	523.22	-0.222957	0.0437415
Rpl36a	1166.06	-0.239171	0.0437415
Rps24	4526.88	-0.191091	0.0437415
Stum	276.39	0.297715	0.0437415
Trim3	3587.43	0.142721	0.0437415
Trio	5146.43	0.234017	0.0452427
Csmd1	263.756	0.315365	0.0453339
Cttnbp2	1508.64	0.207087	0.0453339
Dgkg	2855.1	0.309997	0.0453339
Ehmt1	758.017	0.215165	0.0453339
Fam163b	257.624	0.314974	0.0453339
Flnb	1448.74	0.304353	0.0453339
Gm38020	416.513	0.510194	0.0453339
Ormdl1	302.582	-0.250822	0.0453339
Ptpru	516.213	0.260884	0.0453339
Rps27l	293.155	-0.343747	0.0453339
Herc2	4366.29	0.260425	0.0454248
Anxa5	1668.36	-0.197989	0.0455181
Fam32a	1658.83	-0.18493	0.0455181
Gstm7	305.6	-0.303552	0.0455181
Mobp	16091.6	-0.300366	0.0456405
Mrpl52	241.721	-0.300969	0.0456405
Khdrbs3	368.033	-0.253512	0.045681
Paics	2747.67	-0.127798	0.0459153
Srp14	1094.93	-0.226683	0.0459827
Bgn	339.043	-0.355393	0.0462007
Phf2	1606.89	0.198396	0.0464058
A930017K11Rik	456.27	0.28604	0.0467865
Scmh1	787.104	0.184693	0.0467865
Gm20342	141.236	0.432808	0.0468672
Dock3	3514.93	0.234493	0.0475701
Ece1	2171.52	0.164713	0.0475701
Elk1	1236.1	0.224349	0.0475701
N4bp1	1190.87	0.223828	0.0480646
Gpx4	3444.86	-0.237783	0.0482247
Car2	3773.24	-0.217455	0.0484127
Dgkh	1908.97	0.249588	0.0484129
Kmt2d	2271.12	0.375503	0.0484287
Fry	3613.75	0.263548	0.0487759
Amer3	1026.89	0.213338	0.048784
Hivep2	3085.98	0.291281	0.048784
Il20rb	929.668	0.33496	0.048784
Cnksr2	2438.8	0.320935	0.0487852
Nae1	1618.87	0.168925	0.0494111
Capn15	1691.94	0.192278	0.0494886
Atox1	358.864	-0.269826	0.0497873
Mtmr3	1997.46	0.146008	0.0498218
Celf1	4230.82	0.178808	0.0498416

## Sheet: Supplementary Table 2
Supplementary Table 2 – Reagents and antibodies
Reagent	Host	Clonality	Supplier	Catelog Number	RRID	Dilution/Concentration	Figure
TMRE	n.a.	n.a.	Sigma Aldrich	87917		10nM	3
8-OHdG	Mouse	Monoclonal	Abcam	ab62623	AB_940049	1:700	4
LC3B	Rabbit	Polyclonal	ABClonal	A7198	AB_2863546	1:200	6
Lamp1	Rat	Monoclonal	DSHB (University of Iowa)*	1D4B	AB_2134500	1:400	6
CoxIV	Mouse	Monoclonal	Abcam	ab33985	AB_879754	1:300	6
Calbindin	Rabbit	n.a.	Swant	CB38a	AB_10000340	1:500	4, 6
Calbindin	Mouse	Monoclonal	Swant	CB300	AB_10000347	1:500	6
Parvalbumin	Guinea pig	n.a.	Swant	GP72	AB_2665495	1:1000	4
Anti-Mouse IgG Fab Fragment	Donkey	Polyclonal	Jackson Immunoresearch	715-007-003	AB_2307338	1:200	4, 6
Anti-mouse secondary (Alexa 488)	Goat	Polyclonal	Jackson Immunoresearch	115-545-003	AB_2338840	1:1000	4, 6
Anti-rabbit secondary (Alexa 594)	Donkey	Polyclonal	Jackson Immunoresearch	711-585-152	AB_2340621	1:1000	4, 6
Anti-mouse secondary (Alexa 594)	Goat	Polyclonal	Jackson Immunoresearch	115-585-003	AB_2338871	1:1000	6
Anti-rabbit secondary (Alexa 488)	Donkey	Polyclonal	Jackson Immunoresearch	711-545-152	AB_2313584	1:1000	6
Anti-rat secondary (Alexa 488)	Goat	Polyclonal	Invitrogen	A11006	AB_2534074	1:1000	6
Anti-guinea pig secondary (DyLight 405)	Goat	Polyclonal	Jackson Immunoresearch	106-475-003	AB_2337432	1:1000	4

## Sheet: Supplementary Table 3
Supplementary Table 3, Related to Figure 7
Human post-mortem tissues demographics
Sample ID	Age (year)	Sex	Post Mortem Delay (hour)	Group	CACNA1A CAG repeat length	Source of the tissues
H627	78	M	8.42	Non-neuropathological control	n.a.	The Douglas Bell Canada Brain Bank
H881	85	M	5.67	Non-neuropathological control	n.a.	The Douglas Bell Canada Brain Bank
H1900	67	F	16.62	Non-neuropathological control	n.a.	The Douglas Bell Canada Brain Bank
H004	68	F	8	SCA6	10 / 21	Donation from Dr. Arnulf Koeppen (Veterans Affairs Medical Center, Albany, New York)
H005	81	M	18	SCA6	10 / 21	Donation from Dr. Arnulf Koeppen (Veterans Affairs Medical Center, Albany, New York)
H006	85	M	4	SCA6	12 / 26	Donation from Dr. Arnulf Koeppen (Veterans Affairs Medical Center, Albany, New York)

## Sheet: Supplementary Table 4  AA
Supplementary Table 4, Related to Figure 7
Raw data of LC/MS
				Sample ID	H627	H881	H1900	H004	H005	H006
				Normalization factor (total protein quantified by Bradford assay)	1.34114	1.05826	1.1045	0.823423	0.867868	0.804805
Compound	Fold Change (Log2)	P value		Group	Control	Control	Control	SCA6	SCA6	SCA6
2-Aminoadipic acid	0.965119	0.292121			39613.3	64418.1	41743.6	42192.1	87256.4	155137
5-Deoxy-5-(methylthio)adenosine	2.11219	0.183139			1918.52	1087.64	2459.02	13119.6	2574.12	7934.84
5-Methyluridine	-0.0153809	0.970496			12141.2	18702.4	20520.5	24511.1	13731.4	12577
Adenine (bA)	-0.151409	0.606167			56363.2	95302.8	68391.8	55713.7	71751.7	70668.1
Adenosine (A)	2.90839	0.272477			28623.4	81062.4	68638.9	1694.15	441271	895862
Alanine (7.8)	1.2238	0.117009			88910.1	58674.7	118545	157990	302022	161565
AMP	-2.03424	0.143494			30479.3	74103.8	28678	18833.6	9781.44	3918.96
Arginine	1.24228	0.456354			682014	261152	1.25582e+06	844542	3.89227e+06	465386
Argininosuccinic acid	0.727305	0.0616562			8189.3	9896.45	5303.74	10530.4	15556.5	12635.4
Asparagine	0.437614	0.693939			73772.3	49563.5	151780	55220.7	259695	57691
Aspartic acid	0.224625	0.811398			24317.4	37039.2	53883.9	24741.8	90640.5	19273
b-Alanine	1.03184	0.307238			1166.17	1433.49	1428.69	2281.94	1232.91	4721.64
Betaine	0.492032	0.47141			2.60196e+06	3.04629e+06	1.61231e+06	5.53206e+06	2.76269e+06	1.9167e+06
Carnitine	1.58472	0.0838077			1.27419e+06	1.36042e+06	1.02873e+06	3.65651e+06	4.99471e+06	2.33693e+06
Carnosine	1.90246	0.0757072			8728.39	8523.44	26729.6	81251	41894.6	41279.6
Choline	1.51776	0.185734			236272	403119	180485	1.28296e+06	668003	396726
Citrulline	0.652253	0.580859			117514	51665.1	79179.4	72447.5	272303	45575
Creatine	0.576698	0.0106213			6.64266e+06	8.1746e+06	7.71069e+06	1.09567e+07	1.13204e+07	1.13219e+07
Creatinine	0.681777	0.266935			2.3019e+06	2.31773e+06	6.01409e+06	4.99251e+06	7.85336e+06	4.21183e+06
Cystathionine	0.518676	0.634329			97364.1	144242	602971	729467	342626	137882
Cystine	1.60071	0.350424			8839.49	5757.57	7627.85	6894.39	47121.2	13390.8
Cytidine (C)	0.424889	0.610902			16891.6	33651.5	30590.2	7276.94	58180.5	43461.5
Cytosine (bC)	1.21541	0.449827			4558.8	7084.28	10450.8	1284.88	36783.3	13235.5
deoxy-Cytidine (dC)	1.43462	0.399895			11930.1	19494.3	21680.3	4488.58	101333	37725.9
FAD	0.491926	0.113086			4074.14	4588.67	3325.47	5798.96	4416.57	6643.85
GABA	1.38355	0.167803			5.66454e+06	9.37265e+06	4.36181e+06	2.65643e+07	1.45051e+07	9.54433e+06
Glutamic acid	0.733701	0.0249079			1.07249e+06	1.32905e+06	1.25958e+06	1.9103e+06	2.35906e+06	1.81872e+06
Glutamine	0.863921	0.00165577			2.28973e+06	2.66253e+06	2.73012e+06	4.75073e+06	4.65791e+06	4.57313e+06
Glutathione (oxidized)	2.01247	0.184211			12557.2	76035.3	11501.1	112494	56788.6	234567
GlycP-Choline	0.687121	0.00798344			6.47726e+06	7.36759e+06	5.97618e+06	1.02292e+07	1.18407e+07	9.84333e+06
GMP	-0.533278	0.577609			1906.59	6674.17	1888.63	2969.31	1246.73	3018.12
Guanine (bG)	-1.32892	0.0784286			113917	69306.3	138629	76129.7	12675.9	39312.6
Guanosine (G)	0.760283	0.0296771			425471	373642	500567	678680	652421	870326
Histidine	1.76447	0.383859			86341.4	68282	206330	167428	929677	129231
Hydroxy-Proline	0.690962	0.332918			112576	178362	66679.7	303652	133707	139964
Inosine (I)	1.23624	0.0531194			433374	502813	418637	1.1452e+06	768709	1.27783e+06
Isoleucine (6.3)	1.82349	0.434106			106399	38753.3	204735	135214	1.02131e+06	81857.1
Itaconic acid	0.173899	0.675185			1324.25	2896.27	1759.16	1938.25	1949.61	2857.84
Kynurenine	1.91055	0.0183931			6285.69	2954.86	7505.63	24962.9	22543.8	15450.9
Lactic acid	1.03339	0.00364955			84762.2	74939.2	101390	183361	175695	175352
Leucine (6.1)	1.53785	0.413098			284969	112078	649443	448963	2.30023e+06	289406
Lysine	1.96645	0.438144			415623	94739.6	1.20776e+06	829152	5.67816e+06	207214
Malonic acid	0.752456	0.0122246			1.43912e+06	1.87996e+06	1.71799e+06	2.43127e+06	3.00828e+06	3.04619e+06
Methionine	0.732697	0.502356			177738	98778.3	386408	214146	709707	177756
N-Ac-Aspartic acid	0.334426	0.407659			29911.1	56993.6	28921.6	40770	58515.8	46756.7
N-Ac-Glutamic acid	0.0980569	0.836934			154407	191444	316714	139152	311106	258905
N-Carbamyl-Glutamic acid	0.701978	0.507638			49909.7	26660.8	104092	57109.1	187334	49446.8
NAc-Neuraminic acid	0.577139	0.173499			40096.5	45999.2	54045	66989.8	90748.8	51335.4
NAD	-1.20747	0.23687			60609.6	174255	75422.1	28209.1	38800.8	67353
NADP	-0.708761	0.39956			4209.85	9518.47	3133.53	4350.13	1363.11	4603.6
NEM-Cysteine	-1.78792	0.088158			359996	143659	367357	44372.1	158339	49525
NEM-Cysteinylglycine	-1.08272	0.217209			57979	98394.7	153314	21515.1	26331.2	98369.2
NEM-g-Glu-Cys	-0.932744	0.381355			15008.1	34588	7657.73	6355.18	7042.55	16595.3
NEM-Glutathione	-1.12762	0.233084			185262	360754	122445	64995.7	56650.3	184288
NEM-Homocysteine	-2.39571	0.348787			4637.84	2731.85	25728.3	1813.16	3684.89	791.496
Ornithine	0.935105	0.455498			83799.5	157664	237090	203029	613340	98638.8
Pantothenic acid	1.80484	0.163235			42685.3	33193.2	29179.6	201646	97910.1	67505.8
Phenylalanine	1.65851	0.399625			181410	82885.2	486089	290763	1.80315e+06	274972
Phospho-choline	-0.247182	0.61449			1.3012e+06	1.33815e+06	2.05988e+06	654531	1.94227e+06	1.3625e+06
Proline	1.25256	0.462503			1.66918e+06	942337	3.09407e+06	1.809e+06	1.03346e+07	1.45076e+06
Pyridoxine	0.724932	0.179818			63821	62402.5	42632.7	113958	109490	55640.8
Riboflavin (B2)	0.00788936	0.985568			11841.4	10548.5	12994.1	12505.1	16917.3	6155.53
Ribonic acid gamma lactone	0.778361	0.1247			64691.9	41739.3	53842.2	88477	65734.7	120686
S-5-Adenosyl-L-Homocysteine (SAH)	0.557252	0.273448			40778.7	32619.6	69008.3	88071.3	78278	43196.8
S-5-Adenosyl-L-Methionine (SAM)	2.08397	0.151214			35621.2	27408.2	83022.7	277539	63710.2	277970
Sarcosine (7.4)	0.782895	0.22857			1527.06	1467.51	4127.64	5650.8	3749.42	2854.11
Serine	0.640455	0.48735			238743	166320	420285	294224	778646	213699
Succinic acid	1.18482	0.0685344			28089.5	26555.9	25678.5	65705	74318.9	42580.5
Taurine	0.923201	0.0258673			54510.3	81421.5	65935.4	142096	101064	139645
Threonine	0.328273	0.695345			87560.5	83754.6	221013	101889	293083	97600.1
Tryptophan	1.76066	0.410802			59605.2	28871	114550	73116.7	542505	72338
Tyrosine	0.934004	0.453575			97487.9	70429.9	227805	122546	507237	126274
UDP-Glucose	0.393858	0.328107			11571.5	15706.9	13432.3	21966.8	11275.9	20247.1
Uridine (U)	0.799804	0.14459			6181.3	4607.57	13215	11187.4	17014.1	13585.9
Valine	0.992196	0.253201			1.63202e+06	925201	2.83959e+06	3.02628e+06	5.74116e+06	1.96795e+06
The following compounds are not detected or do not pass quality control filter
deoxy-Guanosine (dG)
Gluconic acid
Hypotaurine
IMP
N,N-dimethylglycine
Niacin (Nicotinic acid)
Pyroglutamic acid
Uracil (bU)
cis-Aconitic acid / trans-Aconitic acid
Erythrose-4P
2,3-Dihydroxybenzoic acid
3-Hydroxy-Phenylacetic acid
3-Indoleacetic acid
4-Pyridoxic acid
5-Aminolevulinc acid
5-Hydroxy-Tryptophan
5-Methoxy-Tryptamine
5-Methylcytosine
Ac-Choline
Allantoin
alpha-Ketoglutaric acid
cAMP
CMP
Creatine phosphate
Cysteine
dAMP
dCMP
deoxy-Adenosine (dA)
dGMP
DHAP (7.0)
Dihydroorotic acid
DOPA
dUMP
F-1,6-bisP
Fumaric acid
GA3P (7.7)
Galactosamine
g-Glu-Cys
Glutathione (reduced)
Glyceric acid
Glycine
Homocysteine
Homocystine
Malic acid
o-Hydroxy hippuric acid
O-Phospho-Serine
Orotic acid
Phosphoenolpyruvic acid
Pyruvic acid
Sedoheptulose-7P
Taurocholic acid
Thymidine (T)
Thymine (bT)
TMP
trans-trans Muconic acid
UMP
Xanthine
O-Phosphorylethanolamine
Hypoxanthine

## Sheet: Supplementary Table 4 IP
Supplementary Table 4, Related to Figure 7
Raw data of LC/MS
				Sample ID	H627	H881	H1900	H004	H005	H006
				Normalization factor (total protein quantified by Bradford assay)	1.34114	1.05826	1.1045	0.823423	0.867868	0.804805
Compound	Fold Change (Log2)	P value		Group	Control	Control	Control	SCA6	SCA6	SCA6
2-Aminoadipic acid	1.312	0.204857			24733.4	34665.4	23410.5	34083.3	61348	110172
2-Hydroxyglutaric acid	0.882676	0.156642			1.28478e+06	702003	465726	1.79712e+06	894068	1.83073e+06
2-Isopropylmalic acid	0.184224	0.80962			96620.7	164973	28866.3	131587	45692.4	152743
2-Phosphoglyceric acid / 3-Phosphoglyceric acid	1.33428	0.135835			186881	287608	66662.5	539552	217578	607381
2,3-BPG	-1.96141	0.165137			720021	435376	175574	39850.7	151366	150546
2,3-Pyridinedicarboxylic acid	1.95215	0.443486			12997.9	5233.13	44290.4	25647.8	206234	10045.9
4-Pyridoxic acid	-0.170354	0.737285			9037.83	14467.2	22554	18352.6	9424.25	13152.3
5-Hydroxymethylcytosine	-0.761484	0.504753			1.64849e+06	4.63389e+06	819610	925037	814842	2.44951e+06
5-Methyluridine	0.94902	0.176289			4530.47	9080.01	5095.5	9623.24	17869.1	8620.72
a-Hydroxy-Butyric acid	2.10087	0.176548			1.04387e+06	403834	589984	5.1173e+06	1.84321e+06	1.78053e+06
Acetoacetate	-0.245373	0.724707			10051.9	16231.4	3885	12466.2	6512.51	6471.13
Adenine	-1.00153	0.340532			1.06305e+06	2.14653e+06	462294	898197	323230	612563
Adenosine	3.34556	0.419797			32677.4	62950.6	26103.1	4956.14	83091	1.14937e+06
Adenylosuccinic acid	0.0342878	0.983151			3593.21	33565.5	597.553	29113.8	1421.88	8128.68
ADP	-1.39944	0.364164			38830.4	94351.3	8782.22	35420.4	7147.4	11247.4
ADPR	0.471318	0.589234			65291.4	71360.6	18200.9	51934.4	34473	128277
Alanine/Sarcosine	0.331131	0.348241			2.60094e+06	3.45126e+06	1.7192e+06	3.51485e+06	2.52751e+06	3.73406e+06
alpha-Ketoglutaric acid	0.740776	0.253981			130930	157533	132355	313735	117518	271965
AMP	-3.47636	0.277935			793540	2.58321e+06	153860	256539	29676.2	31005
Arginine	0.462284	0.595937			15172.2	9658.32	22208.1	17243.9	39193.8	8368.49
Argininosuccinic acid	0.73882	0.0978198			2063.17	2360.48	906.289	2766.5	3489.01	2639.15
Asparagine	0.406871	0.713383			10975	6306.59	24814.7	9002.66	38436.7	8372.22
Aspartic Acid	-0.210422	0.682308			1.33667e+06	2.32399e+06	871947	1.2826e+06	1.47801e+06	1.15684e+06
ATP / dGTP	-1.42497	0.351779			53378.4	133488	14566.7	41332.3	12186.2	21500.9
b-Hydroxy-Butyric acid	0.72531	0.293386			435336	467142	132061	837177	321074	552106
b-Hydroxy-Isobutyric acid	1.42059	0.159258			26095.7	51839	10233.5	75780	39516.4	120726
Carnitine	1.13061	0.0794099			3312.85	4030.21	2588.49	8314.07	8729.44	4701.76
CDP-Choline	-0.166067	0.775178			26048.7	36252	12469.8	28720.3	11187.2	26733.2
cis-Aconitic acid	0.574772	0.480654			73898.3	98666.8	34415.4	102387	37963.2	167935
Citramalic acid	0.887055	0.15482			187352	103640	71411.2	268528	131333	270367
Citric acid / Isocitric acid	0.787071	0.390909			1.7906e+06	3.63889e+06	875782	3.29725e+06	1.52546e+06	6.05747e+06
CMP	0.984105	0.632784			24035.5	63000.7	6222.7	168005	5080.27	11389.1
Creatine	0.275147	0.542456			1.84023e+06	2.67972e+06	1.08709e+06	2.51036e+06	1.54083e+06	2.734e+06
Creatinine	0.38897	0.299349			63526.5	81432.9	60519.4	113596	61389.5	94079.9
Cystathionine	0.204226	0.872329			1907.33	3301.65	20832	18492.3	9130.42	2378.22
Cytidine	0.257356	0.751164			15080.4	30967.9	13162.5	10045.9	18502.8	42225.1
dC	0.509023	0.444276			3426.93	4843.81	11467.6	5088.51	11763.3	11237.5
dGMP	0.103038	0.840119			372.071	728.556	841.101	1024.99	610.692	449.798
DHAP	-0.885149	0.523916			482442	1.12697e+06	75224.7	693004	77443.8	141665
dI	2.24564	0.394331			4579.68	8118.06	40386.4	24231.8	206829	20689.5
dU	2.01734	0.21165			10709.5	15552.9	5751.9	79356.5	24118.9	26130.6
F6P	0.899042	0.476188			126266	12209.7	17708.4	124496	11878.5	154881
FAD	0.193173	0.799649			2533.66	3889.41	695.334	4227.47	1308.96	2601.87
Fumaric acid	0.558135	0.41556			9.67039e+06	1.44802e+07	3.52991e+06	1.67086e+07	6.40788e+06	1.76393e+07
G1P	3.3555	0.361644			65164.7	0	32167.4	117788	37414.7	841035
G6P	1.16392	0.148887			1.04692e+06	702252	411288	1.60323e+06	907375	2.33022e+06
GABA	-0.0367369	0.934579			1157.97	1748.16	874.6	1305.53	752.419	1627.72
Gluconic acid	1.78274	0.0889199			957214	353835	644614	3.16413e+06	1.27419e+06	2.2907e+06
Glutamic acid	0.608707	0.258941			5.02944e+06	7.12945e+06	2.77504e+06	8.86458e+06	4.55539e+06	9.35265e+06
Glutamine	0.223966	0.491492			132371	166404	255807	228582	222853	196282
Glutathione (oxidized)	2.5728	0.366622			6440.78	81189.1	1092.8	92699.6	10740.1	424427
Glyceric acid	3.19165	0.163785			107996	75781.1	54637.2	1.25507e+06	215405	707810
GMP	-0.814816	0.618401			15286.2	79633.7	3550.01	25969.6	2503.84	27504.8
Guanine	-0.284031	0.719347			654045	280628	532515	254461	785005	165525
Guanosine	1.3314	0.294249			533463	607680	134989	1.13355e+06	243461	1.83433e+06
Homocitrate	0.433475	0.717341			799887	1.04688e+06	338374	2.16605e+06	492386	292558
Homocysteine	-0.792687	0.481196			357537	930250	154432	299067	123687	409792
Homoserine	0.241841	0.745856			8903.61	8952.45	18305	10246.2	24917.4	7596.87
Hypoxanthine	0.221623	0.744084			3.48071e+06	4.84607e+06	1.19628e+06	5.66114e+06	1.99498e+06	3.44819e+06
IMP	-0.95223	0.618674			15491.3	101137	3992.74	55977.3	3306.96	3056.64
Inosine	1.20302	0.313869			3.80205e+06	6.67862e+06	924444	1.10576e+07	1.54364e+06	1.36557e+07
Isoleucine	0.853963	0.137256			2547.08	1555.39	685.375	2867.3	3630.74	2155.8
Kynurenine	1.7586	0.152646			11233	5660.24	5240.36	38808.7	11099.6	24984.9
Lactic acid	0.679975	0.174371			1.89289e+06	2.25253e+06	1.17661e+06	3.36109e+06	1.78265e+06	3.38275e+06
Leucine	0.801205	0.0694405			10268.1	7132.47	4301.48	13664.9	13846.6	10305.6
Malic acid	0.995211	0.337652			863591	1.37804e+06	189738	1.92786e+06	414109	2.50465e+06
Methionine	0.689112	0.114645			148969	98498.6	61953.6	172875	180250	145753
N-Carbamyl-Glutamic acid	-0.862768	0.30966			325873	376826	91102.4	218612	106400	111497
N,N-Dimethylglycine	-0.349718	0.538419			65999.8	123854	57910.1	52066.8	45453.9	96909.2
NAc-Aspartic acid	0.169388	0.822851			7.63384e+06	1.29099e+07	2.33963e+06	1.03847e+07	3.57087e+06	1.17787e+07
NAc-Glucosamine	0.724556	0.101292			36233.3	25970	32453.5	48738	66820.1	40852.1
NAc-Glutamic acid	0.375751	0.593073			328042	663022	167624	531196	255731	716488
NAc-Neuraminic acid	0.742225	0.237955			134095	188303	42323	258620	123752	227716
NAD	-1.96597	0.284309			504938	1.2844e+06	155954	126276	131089	240565
NEM-Glutathione	-2.11984	0.361728			1.98576e+06	6.76881e+06	203410	394939	58599.9	1.60745e+06
NEM-Homocysteine	-2.49148	0.167799			11816.8	6425.65	25653.1	3081.04	3798.97	925.69
O-Phospho-Serine	1.82568	0.100692			753.836	1341.83	280.669	4308.84	2165.08	1949.54
O-Phosphorylethanolamine	-0.822467	0.48208			850471	2.3756e+06	407911	442203	417246	1.19547e+06
Pantothenic acid	1.26285	0.407917			157607	211044	20737.8	640822	53315.7	240277
Pentose alcohols	0.271418	0.598153			14887.3	16421.3	12746	27419.7	12465	13288.9
Phenylalanine	0.960792	0.0167055			642925	459724	455805	868434	1.1896e+06	975310
Phosphoenolpyruvic acid	1.33087	0.145714			161239	197329	75786.9	545973	205373	341293
Pyridoxal	1.31406	0.230584			94203.4	79494.8	16338.5	220982	45419.4	206105
Pyridoxine	0.31293	0.727736			21852.3	17741.4	6369.37	35953.6	12811.9	8331.21
Pyroglutamic acid	-0.37381	0.691303			15096.1	21051.6	64222.5	41536.3	14677.3	21246.1
Riboflavin (B2)	1.07092	0.149218			8007.36	3606.87	5610.66	17474.6	11198.7	7512.38
Ribose-5P	-0.805207	0.532335			136962	391443	43710.1	187838	16306.6	123266
Ribulose-5P	-3.51243	0.16766			482377	977960	170251	104373	9317.09	29198.4
S-5-Adenosyl-L-homocysteine (SAH)	0.678449	0.441579			91817.3	133115	29432.2	210615	41150.3	155325
Sedoheptulose-7P	-0.26668	0.774121			1.69681e+06	383343	478225	948590	412034	765973
Sphinganine	-0.0381543	0.957784			137833	68423.7	36148.3	120186	44933.1	70958.8
Succinic acid	0.561012	0.463828			3.54789e+06	4.8376e+06	882323	6.69619e+06	1.9646e+06	5.01205e+06
Taurine	0.797194	0.353612			457182	692940	439300	1.5048e+06	376731	880432
Threonine	0.563271	0.469106			52086.2	45248.9	110509	114070	155896	37148.1
Thymidine	1.3623	0.159849			1629.96	1807.69	1732	2580.69	6777.53	3932.63
Thymine	0.916283	0.555931			12681	16132.2	19052.9	13844.6	70218.1	6272.33
trans-Aconitic acid	0.187947	0.72263			151332	218513	101246	266526	112019	158094
Tryptophan	0.79618	0.0876422			78050	68148.8	29520	91632.1	107952	105551
TTP	-0.596172	0.654458			489.136	518.777	3033.94	676.444	1547.47	449.798
Tyrosine	0.678723	0.0871052			196470	185953	97548.7	245667	256102	266532
UDP-Glucose / UDP-Galactose	0.668306	0.346613			299024	305752	167619	615149	187538	424809
UDP-Glucuronic acid	-0.105048	0.906433			55426.7	114369	15160.6	83032.6	21481.4	67453.6
UDP-NAc-Glucosamine	0.470331	0.615463			135524	276334	36518.6	319670	53129.1	248394
UMP	-1.95239	0.357396			182714	541065	17825.2	146964	17306.8	27350.7
Uracil	-0.343713	0.674473			443654	624799	109703	506702	256786	164912
Uric acid	1.31379	0.042284			21357.9	22740.2	21905.7	59725	40900.2	63456.4
Uridine	0.804183	0.342632			488996	849685	210892	986733	351650	1.36741e+06
UTP	-1.52897	0.342517			4748.94	13032.7	1561.79	3782.99	1236.36	1683.64
Valine	0.645212	0.161259			2.03897e+06	1.38693e+06	1.19237e+06	2.66189e+06	2.95753e+06	1.60341e+06
Xanthine	0.84671	0.320922			547560	1.00519e+06	238953	1.68175e+06	484067	1.05637e+06
Xanthosine	1.16163	0.204243			322303	356174	242957	1.06314e+06	352245	645958
The following compounds are not detected or do not pass quality control filter
1,3-BPG
2-Deoxy-Ribose
2-Deoxy-Ribose 5P
2-Ketobutyrate
2,2-Dimethyl Succinic acid
2,3-Dihydroxybenzoic acid
2,3-Dihydroxyisovaleric acid
2,3-Dimethyl Succinic acid
3-Hydroxy-Anthranilic acid
3-Hydroxy-Kynurenine
3-Hydroxy-Phenylacetic acid
3-Indoleacetic acid
3-Methylglutaric acid
3,2-Hydroxyethylindole
4-Aminobenzoic acid
4-Guanidobutyric acid
4-Hydroxyphenyl-Pyruvic acid
4-Methyl-2-Oxovaleric acid
5-Deoxy-5-(methylthio)adenosine
5-Hydroxy-3-indoleacetic acid
5-Hydroxy-Tryptophan
5-Methoxy-Tryptamine
5-Methylcytosine
6-Hydroxy-Nicotinic acid
6-Methyladenine
a-Hydroxy-Isobutyric acid
a-P-Glycerol
Adipic acid
AICAR
AICAR-P
Allantoin
Arabinose-5P
b-P-Glycerol
Bile_C_Cholesterol
Bile_Deoxycholic acids (DCA, UDCA, ChDCA, HDCA)
Bile_GCA_Glycocholic acid
Bile_GChDCA_Glycochenodeoxycholic acid
Bile_LCA_Lithocholic acid
Bile_TCA_Taurocholic acid
Bile_TChDCA_Taurochenodeoxycholic acid
Bile_TUDCA_Tauroursodeoxycholic acid
cADPR
cAMP
Carnosine
CDP
cGAMP
cGMP
Citrulline
CoA
CoA-Acetoacetyl
CoA-Acetyl
CoA-Butyryl / CoA-Isobutyryl
CoA-HMG
CoA-Hydroxybutyryl
CoA-Isovaleryl
CoA-Malonyl
CoA-Methylmalonyl
CoA-Propionyl
CoA-Succinyl
Creatine phosphate
CTP
Cysteine
Cystine
Cytosine
dA
dADP
dAMP
dATP
dCDP
dCMP
dCTP
dG
dGDP
DHF
Dihydroorotic acid
Disaccharides
DOPA
dUMP
dUTP
Erythrose-4P
F-1,6-bisP
Folic acid
Folinic acid
GA3P
Galactonic acid
Galactosamine
gamma-Glu-Cys
GDP
Glucoheptonic acid
Gluconic acid-6P
Gluconolactone
Glucosamine-1P
Glucosamine-6P
Glutamine
Glutathione (reduced)
Glyoxylic acid
GTP
Hexoses
Histidine
Homocystine
Hydroxy-Proline
Hydroxybenzoic acid
Hydroxybenzoic acid (oxidized)
Hypotaurine
IDP
Isopentenyl pyrophosphate
Itaconic acid
ITP
Ketoisovaleric acid-14.3 / Ketovaleric acid-14.7
Lipoamide
Lipoic acid
Lipoic acid (reduced)
M6P
Maleic acid
Malonic acid
Mevalonic acid
Mevalonic acid-5P
Mevalonolactone
N-Carbamoyl-Aspartic acid
NAc-Galactosamine
NAc-Glucosamine-1P
NAc-Glucosamine-6P
NADH
NADP
NADPH
NaMN
NEM-Cysteine
NEM-Cysteine1
NEM-g-Glu-Cys
NEM-Lipoic acid (reduced)
NEM-NAc-Cysteine
Nicotinamide
Nicotinic acid
Nicotinic acid mononucleotide
o-Hydroxy hippuric acid
O-Succinyl-L-homoserine
Ornithine
Orotic acid
Oxaloacetic acid
Oxamic acid
Pentoses
Phenylpyruvic acid
Prephenic acid
Proline
PRPP
Pyridoxal-5P
Pyridoxamine
Pyruvic acid
Quinic acid
Ribonic acid gamma lactone
Ribulose-1,5-bisP
Serine
Succinic semialdehyde
TDP
THF
Thiamine (B1)
TMP
trans-trans Muconic acid
UDP
Xylulose-5P
